# Supplementary material for: Diversity of organ-specific plant transcriptomes
Source: Acta Biochim Pol. 2025 Jul 16;72:14609. doi: 10.3389/abp.2025.14609 (PMC12307246; doi:10.3389/abp.2025.14609)
Supplement: Supplementary file 1 [file Table2.xlsx]

## Sheet: Sheet1
Supplementary Table 2. Differentially expressed genes (DEGs) in studies on organ-/tissue- specific transcriptomes. The details on sequencing strategy, experimental variants as well as regulated gene counts were presented in column D. Various organs or tissues were concerned (in some cases hormonal treated variants were also described). Only the most representative studies discussed in the text we…
Species	Analysed organs/ tissues	Transcriptome analysis	General gene expression pattern	References
Arabidopsis thaliana	seeds at various developmental stages	Affymetrix Arabidopsis ATH1 22K GeneChips	ca. 9,000–14,000 unique transcripts present at different developmental stages; at least 16,000 genes active under seed development, 289 genes specific to seed developmental stages	Le et al., 2010
	germinated seeds at various developmental stages	Illumina HiSeq™ 1000	24,283 significantly affected DEGs under seed germination (620 genes coding for polymorphic isoforms); 163 previously unannotated DEGs	Narsai et al., 2017
	globular-stage embryos	snRNA-seq, libraries sequenced at Illumina HiSeq™ 2500	an expression atlas constructed; 486 high-quality snRNA-seq libraries from embryonic cells; 174 expression markers for embryonic cells analysed; nine cell type within embryos; enrichment analysis for 12 clusters for the 13,893 transcripts detected in ≥10% of nuclei within ≥1 cluster; 250 genes with highest enrichment scores from each cluster analyzed	Kao et al., 2021
	developed seeds	snRNA-seq, libraries sequenced at Illumina HiSeq™ 2500 or Illumina NextSeq	endosperm transcriptome focused; high-quality transcriptomes for 1,437 nuclei; expression profiles for 3,200 genes per 3C endosperm nucleus and 4,200 genes per 6C endosperm nucleus; 27 clusters from the data; in general, 966 endosperm nuclei, 464 seed coat nuclei, and 7 embryo nuclei analysed; 356 seed coat nuclei and 802 endosperm nuclei for further analyses	Picard et al., 2021
	seeds	Illumina HiSeq™ 2500	for transcriptome sequencing, WT as well as amiR1–mterf2 plants used; strong downregulation of MTERF2 in amiR1–mterf2 mutant; plastid YCF6 gene also strongly downregulated	Lee et al., 2021
	few organs/ tissues (10 stages)	snRNA-seq, spatial transcriptomic mapping with 10 μm resolution (seeds)	3 stages of seedling development, rosettes, stems, flower tissues, siliques, seeds (at various developmental stages, including imbibed and germinated ones); a single-nucleus transcriptome atlas of seed-to-seed development employing over 800,000 nuclei; 801,276 high quality nuclei clustered; after cut-off, 432,919 nuclei with a similar global structure; top 50 marker genes used; variant difference…	Lee et al., 2023
	germinated embryos	scRNA-seq (10X Genomics Chromium platform)	transcriptomes in whole, isolated embryos with the ones from protoplasts compared- 1,202 DEGs; only 75 of out 782 U protoplast isolation-responsive DEGs; two biological replicas per given timepoint, with each sample a pool of hundreds of embryos; 12,798 Col-0 cells, with an average 1,025 expressed genes per cell; 140,000,000-170,000,000 reads per sample; variant differences: cell clusters within …	Liew et al., 2024
Hordeum vulgare	seeds	Visium Gene Expression slides, Illumina NextSeq 550 (10x Genomics)	for sequencing, 8 m- thick longitudinal sections of the barley grains prepared; various timepoints, including 0 (dry seeds), 1, 3, 6 and 24 h after seed imbibition; variant differences: 14,594 genes detected across the complete spatial transcriptomic dataset; >14,000 genes regulated during first day of inbibition	Peirats-Llobet et al., 2023
	seeds	Illumina HiSeq™1500 and NextSeq550	aleurone, scutellum and the remaining embryo transcriptomes analyzed; 25,351 genes, 19,611 genes have high-quality reads; variant differences: 11,617 DEGs in at least single tissue; aleurone (3 samples combined): 4,937 DEGs (1,541 DEGs specific); embryo: 7,593 DEGs (1,704 DEGs specific); scutellum: 8,004 DEGs (1,655 DEGs specific); common DEGs across all variants: 2,210 DEGs; 7,371 and 6519 DEGs …	Betts et al., 2017
Oryza sativa	seeds	Stereo-seq, scRNA-seq on Illumina NovaSeq	embryos collected at 0, 6, 24, 36, and 48 h after imbibition for Stereo-seq; RNA from a total of 52 embryo tissue sections captured in 4 chips collected; Spatial Transcript Omics visualization system for analysis; mean number of the unique raw mRNA per Bin50 (50 3 50 DNB bins) on the four chips was 1,200 and mean unique gene features for every Bin50 was 583; a total of 14 embryo sections (4, 4, 3…	Yao et al., 2024
	seeds	Illumina HiSeq™	transcriptome of grains at 9 DAF analyzed; variant differences: flo22 mutant vs WT: 3,436 DEGs (1,963 U, 1,473 D)	Yang et al, 2023
	seeds	Illumina NextSeq 550	transcriptomes of seeds at 48 and 72 h after imbibition from WT plants, overexpressing lines and single knockout mutants; total read number within range 18,016,021 - 20,360,254 depending on variant (WT, OE78 and mads78 mutant lines) and developmental stage (48 or 72 HAF); MADS87 and MADS89 coexpressed with MADS78 and MADS79	Paul et al., 2020
Polygonatum cyrtonema	seeds	Illumina HiSeq™	54,531 unigenes of >300 bp; 31,724 unigenes of >500 bp; 14,232 unigenes of >1000 bp; 28,017 DEGs (18,308 U, 9,709 D)	Liu et al., 2021b
Brassica oleracea var. italica hybrid F1 (NKR-06, Bro-12) and parental lines (NKR-04, NKR-05, Bro-10, Bro-11)	curds, leaves, roots	Illumina HiSeq™ 2500	in total, 50,000,000 clean reads obtained; variant differences: NKR-04/ NKR-05/ NKR-06: 47,962 active genes between lines (44,040, 44,812, and 46,442 active genes detected in NKR-04, NKR-05 and NKR-06, respectively); NKR-04 vs NKR-05: 798 DEGs (425 U, 373 D), NKR-06 vs NKR-04: 571 DEGs (460 U, 111 D), NKR-06 vs NKR-05: 480 DEGs (388 U, 92 D), NKR-06 vs [NKR-05 and NKR-04]: 115 DEGs (79 U, 26 D); …	Li et al., 2018
Brassica oleracea var. capitata	inflorescences	Illumina HiSeq™ 2000	transcriptomes of 'Ogura' CMS and maintainer lines compared; DEGs significantly enriched in starch and sucrose metabolism (ko00500), biosynthesis of secondary metabolites (ID: ko01040) and metabolic pathway (ID: ko01100); 27 differentially expressed metabolic genes and biosynthesis of secondary metabolites-related genes; variant differences: R2P2 vs R2P2CMS: 2,606 DEGs (723 U, 1,883 D)	Zhong et al., 2021
Achimenes (four species: A. cettoana, A. erecta, A. misera, A. patens)	flowers	Illumina HiSeq™ 2500	in total, 270,000,000 reads obtained from all species; each investigated species - between 63,000,000 and 72,000,000 reads; overall, between 139,806 (A. cettoana) and 199,502 (A. erecta) contigs assembled; variant differences: between 29,000 and 42,000 DEGs during flower formation	Roberts and Roalson, 2017
Annona squamosa	flowers	Illumina HiSeq™ 2500	107,197,488 raw reads obtained; 71,948 unigenes assembled; 25,998 DEGs; variant differences: 7,266 DEGs of identified 132,678 unigenes between flowering and vegetative buds at the three stages	Liu et al., 2016
Aloe vera	leaves, roots	Illumina HiSeq™	51,078,070 (for roots) and 29,247,010 (for leaves) reads; 161,733 and 221,792 transcripts as well as 113,063 and 141,310 unigenes for leaves and roots, respectively; DEGs enriched in 24 KEGG pathways in roots and leaves; variant differences: leaves vs roots: 3,635 DEGs (1,427 U, 2,208 D)	Choudhri et al., 2018
Alnus rubra (3-year-old clone 639)	buds, leaves, stems, roots, nodules	Illumina HiSeq™ 2500	tissue differences: complex expression profiles in buds, leaves, stems, roots, nodules in seasonal aspect (spring, summer, fall): shikimate-chorismate-phenylalanine, quinate, and gallic acid related pathways: 27 DEGs; phenylpropanoid-related and lignin biogenesis pathways: 36 DEGs; phenylpropanoid-acetate flavonoid pathways: 33 DEGs; proanthocyanidin, ellagitannin,and diarylheptanoid biogenesis: …	Hixson et al., 2024
Artemisia ('NYYY' and 'NYSY' cultivars)	leaves	Illumina platform (Metware Biotechnology, Wuhan, China)	375,626 unigenes assembled; 'NYSY' vs 'NYYY': 45,918 DEGs	Qiao et al., 2023
Arabidopsis thaliana	leaves	scRNA-seq	transcriptomes of over 1,800 Arabidopsis leaf cells analyzed; 14 diverse cell populations; at least 19,000 various transcripts detected; 1,330 protoplasts used for RNA-seq from the wild-type leaves and 557 protoplasts from the leaves of plants exposed to lower water potential; 343 DEGs D and 305 DEGs U in drought	Tenorio Berrío et al., 2022
	leaves	Illumina NextSeq500	expressed genes: whole leaves: 17,297 genes, epidermis: 13,707 genes, mesophyll: 12,329 genes, vasculature: 16,422 genes; tissue-specific genes: vasculature: 3,418 genes, mesophyll: 914 genes, epidermis: 643 genes	Berkowitz et al., 2021
	senescent leaves (11 and 22 time points in conducted experiments)	CATMA (v. 3.0) microarray	four biological replicas for each time point for RNA isolation (88 samples in total), each hybridized as four technical replicas to the two channel microarrays; 8,878 DEGs between all tested variants (1,060 DEGs for mitochondrial proteins); 6,323 genes used for clustering (48 clusters for 22 time points, 74 clusters for 11 time points; 6 clusters for DEGs related with mitochondrial biogenesis); c…	Breeze et al., 2011; Chrobok et al., 2016
	20 tissues	snRNA-seq, libraries sequenced by DNBSEQ-T7RS	913,769 nuclei after quality control, with 1,610 mean genes and 2,451 mean unique molecular identifiers per nucleus; 539 clusters, 520 clusters fully annotated; at UMAP plot, a total of 43 clusters revealed 25 major cell types; 38 cell types identified by integrating annotation of the 20 tissues and the combined organ-level data and 11 cell types shared by multiple organs; at early expansion stag…	Guo et al., 2025
	roots	NovoGene (Sacramento, USA)	xal 2-2 mutants vs WT (control): 100 DEGs (69 U, 31 D); 20 mostly affected DEGs	Castañón-Suárez et al., 2024
	roots	droplet-based scRNA-seq	ca. 87,000 reads per cell; the median number of genes detected per cell- 4,276; the median number transcripts detected per cell- 14,758; transcripts for 16,975 genes detected; graph-based clustering performed on 4,727 single-cell transcriptomes- 15 distinct clusters; 239 transcription factors detected	Denyer et al., 2019
	roots	droplet-based scRNA-seq	10 libraries generated: 3 libraries for cells from plants grown with 1% sucrose and 7 libraries for cells from plants grown without sucrose; transcriptomes for 12,198 root cells each with a minimum of 1,000 unique molecular identifier-tagged transcripts; 17 cell type clusters; 800 genes with dynamic expression through root development; candidate marker genes for each cluster identified; variant d…	Shulse et al., 2019
	roots	scRNA-seq	profiling of individual stele cell transcriptomes from investigated Arabidopsis clones in uncut and regenerating roots at three time points; 238 collected cells (mostly stele cells); a rapid change from stele to mixed distal cell identities	Efroni et al., 2016
Arachis hypogaea	leaf blades	scRNA-seq with Single-Cell 3’ protocol for library synthesis	transcriptomes analyzed of 6,815 single cells; on average, 3,070 filtered Unique Molecular Index counts and 1,807 genes per cell; 46,000 genes identified; largest cluster for mesophyll cells; other clusters for epidermal, promordium, phloem, bundle sheath, parenchyma and stomata cells; in each cluster relevant 72 - 1,513 U DEGs; 4,486 DEGs implicated in cell growth; 2,069 DEGs identified as deter…	Liu et al., 2021c
Atractylodes lancea	leaves and rhizomes	Illumina HiSeq™2000	in total 33,885 Mb data; 118,400,000 and 152,700,000 clean reads obtained for the leaf and rhizome transcriptomes, respectively; 92,366 unigenes and 185,544 transcripts; variant differences: 42,517 DEGs common for leaves and rhizomes; leaves: 55,844 (227 highly expressed) DEGs, rhizomes: 71,734 (105 highly expressed) DEGs	Huang et al., 2016
Bletilla striata	leaves, roots, tubers	Illumina HiSeq™ 4000	69,47 Gb raw reads; 111,628 transcripts obtained; highly expressed genes (expressed >10 times in one organ when compared to other organs): leaves- 609 DEGs, roots- 490 DEGs, tubers- 156 DEGs; 365 miRNAs identified and used to characterize their accumulation; 1,142 miRNA–target pairs validated for network analysis	Ma et al., 2022
Blumea balsamifera	leaves, roots, stems	Illumina platform (Biomarker Technologies)	five maturation stages (I-V) investigated; the range from 26,306,866 (in leaves I) to 27,682,295 (in leaves IV) clean reads obtained; in total, 333,860 reads of inserts generated; five maturation stages (I-V) investigated; variant differences: leaves IV vs leaves V: 4,839 DEGs (2,088 U, 2,751 D); leaves III vs leaves V: 11,688 DEGs (4,839 U, 6,849 D); leaves III vs leaves IV: 8,558 DEGs (3,125 U,…	Ju et al., 2024
Catharanthus roseus	cotyledons	Illumina HiSeq™ X Ten	three variants: dark treated (D), light treated (L), dark treated + light treated for 24h (DL) in triplicate (1, 2, 3); the range from 20,215,023 (in D1 variant) to 23,536,136 (in D2 variant) clean reads obtained; variant differences: DL vs D: 661 DEGs (353 U, 308 D), L vs D: 1,067 DEGs (534 U, 533 D), L vs DL: 675 DEGs (363 U, 312 D)	Yu et al., 2021
Chrysanthemum cv. 'Nannong Ziyunying'	flowers	BGISEQ-500 platform	heat-sensitive cultivar used; in total, 38.93 GB raw data, total raw reads between samples: 67,47 - 69,96 M; total clean reads between samples: 64,28 - 67,1; 51,614 unigenes obtained; variant differences: 6,841 co-expressed genes, 4,657 ZYY-specific, 4,638 H-ZYY-specific genes; heat treated vs control: 18,286 DEGs (3,955 U, 14,331 D)	Shi et al., 2022
Cirsium japonicum var. spinossimum	flowers, leaves, roots	Illumina HiSeq™ 2500	18 Gb (74,566,546) raw reads, 67,153,874 clean reads obtained; 51,133 unigenes assembled; variant differences: flowers: 37,655 expressed transcripts (24,663 DEGs), leaves: 46,991 expressed transcripts (34,031 DEGs), roots: 32,257 expressed transcripts (19,545 DEGs)	Roy et al., 2018
Clitoria ternatea	leaves, stems, pods, flowers	Illumina HiSeq™ 2500	293,000,000 raw reads, 281,000,000 clean reads obtained; 278,991 transcripts assembled; 71 unique cyclotide precursor genes (51 with unique cyclotide domain) found; highest expression of cyclotide genes in pods and stems	Kalmankar et al., 2020
Curcuma wenyujin	rhizomes (Wenzhou and Haikou samples, 3 samples per line collected)	Illumina platform (Beijing BioMarker Technologies)	in total, 41.74 Gbp of clean data; the range of read number: 21,472,369 - 25,449,832 clean reads for Haikou samples, 22,155,432 - 25,457,442 clean reads for Wenzhou samples; in total, 185,006 transcripts; variant differences: Wenzhou vs Haikou: 4,620 DEGs (3,978 U, 642 D)	Lu et al., 2020
Cucurbita pepo	primary and lateral roots, shoot, leaf stem, young and developed leaves, male and female flowers, fruits (7 stages), seeds	BGISEQ-500 (Beijing Genomics Institute)	82,900 M clean reads per variant (tissue); 665,782 transcripts from the 16 tissues; total number of transcripts of each tissue: 42,429 - 45,239; total number of genes of each tissue: 26,017 - 27,026; in general, 27,868 annotated genes plus the 2,352 novel genes; 20,425 expressed genes common for studied tissues; variant differences: shared expressed genes: male flowers: 19,552 DEGs (specific 261 …	Xanthopoulou et al., 2021
	apical shoots	Illumina NovaSeq 6000	transcriptomes of apical shoots of WT and etr1b mutant plants before (M0) and after (M1) the female flowering transition analysed; on average, 12,7 M clean read data obtained; WT: clean read number for M0 samples: 12,735,924 - 13,356,496; for M1: 11,244,769 - 16,244,907; mapped read number for M0 samples: 12,406,064 - 13,076,010; for M1: 11,054,732 - 15,868,025; etr1b mutant: clean read number fo…	Segura et al., 2023
Dendrobium huoshanense	leaves, roots, stems	Illumina HiSeq™ 2000	in total, 476,746,678 raw reads and 444,999,698 clean reads (66,75 Gb nt); 1,163,945 transcripts and 177,055 unigenes of 200–500 bp; variant differences: leaves vs roots: 3,047 DEGs (1,263 U, 1,784 D), leaves vs stems: 938 DEGs (402 U, 536 D), roots vs stems 1,455 (1,020 U, 435 D)	Zhou et al., 2020
Dendrobium moniliforme	leaves, roots, stems	Illumina HiSeq™ 4000	828,655,836 raw reads; 119.89 Gb clean data (811,451,164 clean reads obtained); 679,321 transcripts, 562,580 unigenes obtained; variant differences: leaves vs stems: 9,881 DEGs, roots vs leaves: 31,612 DEGs, roots vs stems: 15,834 DEGs	Yuan et al., 2019
Dendrobium officinale	flowers, leaves, roots, stems	Illumina HiSeq™ 2500	the range of raw reads between tissues: 38,669,310 (flowers) - 73,647,052 (leaves); the range of clean reads between tissues: 38,602,508 (flowers) - 73,534,024 (leaves); 536,558 transcripts and 299,107 unigenes obtained; 18,721 DEGs between tissues; variant differences: stems vs roots: 4,508 DEGs, stems vs flowers: 7,625 DEGs, stems vs leaves: 5,628 DEGs	Shen et al., 2017 (raw transcriptomic data from Meng et al., 2016)
Entada phaseolides	leaves, roots, stems	Illumina HiSeq™ 2500	53.26 Gb clean read obtained; the range of 56,940,050 (stems) – 59,104,614 (leaves) clean reads between tissues; in total, 156,110 transcripts, 116,910 unigenes and 61,046 DEGs in total in all investigated organs; 2,910 DEGs between variants; variant differences: roots: 30,839 DEGs; stems: 31,190 DEGs; leaves: 30,135 DEGs	Liao et al., 2020
Eucalyptus nitida	leaf upper parts	Illumina HiSeq™ 2500	60,000 unigenes screened; 60 DEGs for putative O-methyltransferases	Somaletha Chandran et al., 2022
Gentiana triflora	flower petals, leaves	Illumina NextSeq 500	floral development stages S1–S4 of the G. triflora lines, AH, Mat, and F1 line 26-852, ‘Iwate-Otome’ DH (IO), AH × IO F1 line 26-850, and that of fresh leaf of AH and Mat lines; two types of expression profiles for DEG analysis were constructed using RNA-seq reads of the petals of the first one just-opened flower of five F2 intense-blue lines (27-867-048, 27-867-060, 27-867-030, 27-867-003, and 2…	Tasaki et al., 2022
Juglans regia	flower buds	PacBio SMRT sequencing, Illumina HiSeq™ 2500	SMRT seq: 23,81 Gb clean data; 9,710,591 subreads; 121,139 consensus isoforms; 95,766 high quality transcripts; 52,875 non-redundant transcripts; 3,065 novel genes and 1,350 fusion genes identified; Illumina seq: 15 libraries, 24.83, 21.74, 24.24, 23.94 and 25.50 million clean reads for P01, P02, P03, P04 and P05 developmental stages, respectively; variant differences: P01 vs P02: 56 DEGs, P02 vs…	Ma et al., 2021
Lemna aequinoctialis	fronds and flowers	Illumina NextSeq500	samples collected on day 0 and 5 days, 10 days, and 13 days (SD0, SD5, SD10, and SD13, respectively); 406,000,000 and 388,000,000 raw and clean reads, respectively; 180,831 genes including 328,516 transcripts identified; variant differences: 3,908 DEGs on short-day treatments; six clusters analyzed	Yoshida et al., 2021
Linum usitatissimum (9 cultivars)	whole plants, leaves and roots	all datasets from NCBI GEO (www. ncbi. nlm. nih. gov/ geo)	variant differences- accessions used: PRJNA598287 (drought-grown, cultivars: 'Z141', 'NY17'; leaves; 275,217,314 reads, 4,537 DEGs), PRJNA515812 (ABA-treated, 'NIKE'; plants; 130,295,728 reads, 1,514 DEGs), PRJNA414507 (grown under K deficiency, 'Sofie'; plants; 109,809,110 reads, 1,262 DEGs), PRJNA504749 (grown under Fusarium treatment, 'Regina', 'Nike'; plants; 402,917,502 reads, 205 DEGs), PRJ…	Danaeipour et al., 2023 (meta-analysis of RNA-seq data)
Lysimachia arvensis	flower petals	llumina HiSeq™ 2000	five petals from ca. 30 flowers (first day anthesis stage) per plant, from 8 blue- and eight orange-flowered plants; each sample- 10 to15 petals without the central bullseye; the total number of filtered reads: 21,000,000 - 41,000,000 in blue samples (mean 26,000,000) and 21,000,000 - 26,000,000 in orange samples (mean 24,000,000); 37,000 - 42,000 genes per sample; in total, 189,189 genes and 400…	Sánchez-Cabrera et al., 2021
Neopicrorhiza scrophulariiflora	leaves, roots, stems	Illumina NovaSeq™ 6000	ca. 103.2 Gb raw reads and 99.16 Gb clean reads obtained; in total, 158,284 genes analysed; variant differences: leaves vs roots: 25,529 DEGs (10,215 U, 15,314 D), stems vs leaves: 15,122 DEGs (6,554 U, 8,568 D), stems vs roots: 17,241 DEGs (4,925 U, 12,316 D)	Rao et al., 2025
Nepeta tenuifolia	shoots, roots	Illumina HiSeq™ platform	the range of raw reads: 45,087,682 - 56,942,924 (shoots), 45,581,048 - 49,914,768 (roots); an average 33,566,702 (for shoots) and 35,223,154 (for roots) raw reads obtained; the range of clean reads: 42,980,238 - 54,220,958 (shoots), 43,863,068 - 47,390,792 (roots); 160,334 transcripts and 91,895 unigenes analysed; variant differences: shoots vs roots: 7,250 DEGs (4,162 U, 3,088 D)	Liu et al., 2021a
Oryza sativa	leaves, roots	scRNA-seq (10 x Genomics)	transcriptomes obtained for 4580 cells with medians of unique molecular identifiers and genes were 10256 and 2480 per cell; expression of 25822 out of 39045 non-transposable element-related (non-TE-related) genes in rice genome detected; 1,620 most variably expressed DEGs among cells; cells clustered in 5 major groups, each with 218-1,771 cells; expression data for mesophyll, parenchymal, epiderm…	Wang et al., 2021
Phyllostachys violascens	flowering buds	Illumina	stages for flowering buds: formation of inflorescence meristem (TF_1), formation and identity determination of floral organs (TF_2), maturation of floral organs (TF_3); in total, 468,502,728 raw reads and 442,717,036 clean reads, 894,499,502 unigenes; 7,266 DEGs from all comparisons, 50% mostly expressed at TF_3; variant differences: TF_2 vs TF_1: 127 DEGs, TF_3 vs TF_1: 1,856 DEGs, TF_2 vs TF_3:…	Jiao et al., 2019
Plumbago auriculata	hairy roots (PAHR 15834)	Illumina HiSeq™ 4000	100 mmol/L of MeJA treatment (T); samples taken st 0h (N), 8h (T1), 16h (T2), and 24h (T3) timepoints; in total, 82.44 Gb (549,625,354) raw reads and 77.33 Gb (528,890,566) clean reads; the range of clean reads: 41,193,358 - 45,690,068 (N), 39,141,222 - 45,691,156 (T1), 47,308,988 - 49,851,410 (T2), 41,949078 - 45,477,320 (T3); 46,221 unigenes assembled; variant differences: N vs T1: 8,189 DEGs (…	Li et al., 2024
Polygonatum cyrtonema	leaves, roots, rhizomes	Illumina HiSeq™ 4000	raw read data: 83.34 Mb (leaves), 81.63 Mb (roots), 89.13 Mb (rhizomes); clean read data: 10.42 Gb (leaves), 10.18 Gb (roots), 11.06 Gb (rhizomes); in total, 164,573 unigenes assembled; variant differences: rhizomes vs leaves: 28,725 DEGs (7,739 U, 20,986 D), rhizomes vs roots: 16,553 DEGs (5,016 U, 11,537 D), rhizomes vs leaves and roots: 8,774 DEGs (2,781 U, 5,993 D)	Wang et al., 2019
Prunus dulcis, cultivars: 'Desmayo Largueta', 'Penta', 'Tardona'	floral buds	Illumina HiSeq™ 2000	934,000,000 reads, ca. 100,000,000 reads per sample; 'Desmayo Largueta': 4,166 DEGs (1,570 DEGs specific); 'Penta': 4,247 DEGs (1,448 DEGs specific); 'Tardona': 3,060 DEGs (962 Degs specific); 1,069 DEGs common for all cultivars	Prudencio et al., 2021
Reynoutria japonica (=Polygonum cuspidatum)	leaves, flowers, fruits, stems	Illumina HiSeq™ 2500	range of 51,750,546 - 57,248,946 raw reads (49,945,104 - 55,603,082 clean reds) in flower replicas, 46,728,818 - 62,108,444 raw reads (45,014,028 - 59,901,284 clean reads) in fruit replicas, 49,028,388 - 92,828,764 raw reads (47,626,654 - 90,299,538 clean reads) in leaf replicas, 50,826,882 - 56,819,884 raw reads (47,883,960 - 53,247,570 clean reads) in root replicas, 47,896,592 - 57,482,598 raw …	Zheng et al., 2021
Rosa hybrida	flowers	Illumina HiSeq™4000	in total, 11,884 DEGs in petals; variant differences: ethylene treatment vs control at stage 1: 3,760 DEGs; ethylene treatment vs control at stage 2: 5,505 DEGs; stage 1 vs stage 2: 8662 DEGs; 1014 DEGs common for all variants	Jia et al.., 2022
Saccharum officinarum (three cultivars: 'FN15' with green rinds, 'ROC22' with red rinds, and 'Badila' with purple rinds)	stem rinds and inner piths	Illumina HiSeq™ X Ten	range of 55,200,000 to 59,900,000 clean reads between diverse experimental variants; in total, 73,916 unigenes assembled; variant differences: rinds vs piths: 'Badilla': 3,137 DEGs (2,138 U, 999 D) , 'ROC22': 3,302 DEGs (2,599 U, 703 D), 'FN15': 3,014 DEGs (1,687 U, 1,327 D); DEGs for rinds only: 'Badila' vs 'ROC22': 2,901 DEGs (1,668 U, 1,233 D), 'Badila' vs 'FN15': 2,821 DEGs (1,760 U, 1,061 D)…	Ni et al., 2021
Saccharum ssp. hybrids	leaves, upper internodes, middle internodes, lower internodes, roots, stems	Illumina HiSeq™ 2000	in total, 639,533,043 clean reads obtained; the range of clean reads: 19,906,944 - 22,129,965 (bottom internodes), 14,042,766 - 21,577,935 (middle internodes), 16,687,941 - 24,352,814 (top internodes), 43,930,250 - 60,295,468 (1st visible dewlap leaves), 30,972,219 - 98,772,676 (5th visible dewlap leaves), 30,767,422 - 44,367,064 (roots); 77,359 genes and 107,598 reference transcripts identified;…	Mason et al., 2022
Solanum lycopersicum	fruits	Illumina NovaSeq	fruits from WT, crSlCHRC (gene edited) and oe-SlCHRC (protein overexpressing) plants taken for analysis; variant differences: cr-SlCHRC vs WT: 1,986 DEGs (992 U, 994 D), including 599 comparison-specific DEGs; oe-SlCHRC vs WT: 2,533 DEGs (1,264 U, 1,269 D), including 1,43 comparison-specific DEGs; oe- SlCHRC vs cr- SlCHRC: 2,120 DEGs (1,154 U, 966 D), including 741 comparison-specific DEGs; 122 D…	Wang et al., 2024a
Solanum tuberosum ssp. andigena	leaf petiole and stem phloem	Illumina HiSeq™ 2500	in total, 31,353,789 - 66,209,952 reads (15,753 - 22,034 assembled unigenes) among petiole replicas; 29,390,256 - 78,069,798 reads (15,643 - 23,341 assembled unigenes) among stem replicas; six libraries generated; average read number per library: 2.9 × 107; in total, 15,000 - 23,000 genes detected in the three replicates of phloem-associated cells; 26,898 genes (out of 39,000 annotated ones) expr…	Lin et al., 2015
Tetrastigma hemsleyanum	green and purple leaves	Illumina HiSeq™ 2500	30,000,000 clean reads for each variant sample; in total, 205,387 transcripts (105,540 unigenes) assembled; variant differences: purple vs green leaves: 4,211 DEGs (2035 U, 2176 D)	Yan et al., 2020
Trillium govanianum	leaves, fruits, roots, stems	Illumina Genome Analyzer IIx	173,974,146 raw reads, ranging from 37,000,000 to 49,000,000 for each library; 151,622,376 (ca. 11.5 Gb data) clean reads obtained; in total, 69,174 non-redundant transcripts assembled; variant differences: leaves vs roots: 13,525 DEGs (7,462 U, 6,063 D), leaves vs fruits: 15,371 DEGs (8,945 U, 6,426 D), leaves vs stems: 11,464 DEGs (5,431 U, 6,033 D), fruits vs roots: 13,709 DEGs (6,229 U, 7,480…	Singh et al., 2017
Triticum aestivum	inflorescences	Illumina NovaSeq	91.27 Gb clean data; wps1 mutant and control plant transcriptomes compared at two spiking stages; variant differences: control vs wps1 at stage S1: 564 DEGs (324 U, 240 D); control vs wps1 at stage S2: 563 DEGs (307 U, 256 D); in total 305 DEGs for both stages	Zhang et al., 2022
Zea mays	ear tissues	Stereo-seq	ca. 6-mm-stage ear primordia of the B73 inbred line, with all meristem types harvested; 10-μm-thick frozen sections attached to 3 chips for mRNA capture; spatial clustering compared by different bin sizes; bin50 - the most accurate spatial clustering results; a total of 34,559 bin50s from 4 ear sections, with an average of 8,639 bin50s and 28,530 expressed genes per section	Wang et al., 2024b
	leaves	Illumina 2G	four developmental zones and cell populations isolated from bundle sheats and mesophyll; 82,000,000 high-quality reads from four developmental zones; 41,000,000 high-quality reads from mature bundle sheath and mesophyll cells; 25,800 genes identified; variant differences: 18,992 DEGs between all tested leaf tissues; a gradient of gene expression from base to tip: basal zone (23,354 DEGs) > transi…	Li et al., 2010
	leaves	Illumina HiSeq™4000	transcriptomes analyzed from albino seedling mutant 8164 line and WT plants; variant differences: WT vs as-81647 mutant: 3,473 DEGs (1,766 U, 1,671 D)	Zhao et al., 2021
Prunus armeniaca (‘Katy’ and ‘Kuijin’ cultivars)	fruits	Illumina HiSeq™2000	three periods of progressing fruit maturation (A= young, B= color-changing, F= mature) for each cultivar tested; in total, 138.84 Gb clean reads (ca. 108 Gb high-quality reads) obtained; 108 Gb high-quality reads in total; variant differences: 'Katy' A vs 'Katy' B: 990 DEGs, 'Katy' A vs 'Katy' F: 8,004 DEGs, 'Katy' B vs 'Katy' F: 5,557 DEGs, 'Kuijin' A vs 'Kuijin' B: 3,952 DEGs, 'Kuijin' A vs 'Ku…	Han et al., 2023
Camellia chekiangoleosa	apical buds and stems	Illumina HiSeq™ 4000	27 independent libraries representing two tissues (stems with 5 stages and buds with 4 developmental stages) sequenced; 44,418 unigenes clustered in 9 groups; variant differences: S1 vs S2: 5,071 DEGs (2,741 U, 2,330 D); S2 vs S3: 3,220 DEGs (1,156 U, 2,064 D); S3 vs S4: 3,465 DEGs (1,787 U, 1,678 D); S4 vs S5: 4,345 DEGs (1,021 U, 3,324 D); B1 vs B2: 5,464 DEGs (3,195 U, 2,269 D); B2 vs B4: 1,79…	Sheng et al., 2025
Cryptomeria japonica	apical meristem cambium	pyrosequencing on Roche 454 Genome Sequencer, custom microaarays (NGS/ EST data)	308,542 raw reads; 298,778 clean high-quality reads; 241,696 high quality reads assembled into 11,022 contigs and 40,435 reads were singletons; contigs assembled into 14,616 isotigs; isotigs and singletons used for 55,051 unigenes obtained; seasonal differences: spring tissue reactivation (cell division and xylem formation): 4,019 DEGs; autumn-winter tissue slowdown (decrease in xylem divisions):…	Mishima et al., 2014
Eucalyptus urophylla x Eucalyptus grandis	vascular cambium	Illumina HiSeq™ 4000 plus PacBio RS II sequencing	PacBio SMRT seq: 276,540,000 150 bp-paired-end and 82,69 Gb clean data generated;485,718 reads of circular consensus generated; 18,867 consensus isoforms; Illumina RNA-seq: 116,624 isoforms of high quality consensus sequences; 59,770 nonredundant transcript isoforms; six pairwise comparisons for different aged samples: variant differences: in total, 1,892 DEGs; UG3Y vs UG9Y: 1,239 DEGs (517 U, 72…	Liu et al., 2023
Taxodium ascendens	vascular cambium	Illumina NovaSeq 6000	in total, 151,711 unigenes and 219,450 transcripts detected; transcriptomes from 3 developmental stages (dormancy, reactivation, active stage); 20,756 DEGs co-expressed in all stages; cambial dormancy: 30,905 genes detected; cambial reactivation: 40,592 genes; active cambium: 32,850 genes; variant differences: reactivating vs dormant cambium: 15,518 DEGs (8,118 U, 7,468 D); active vs dormant camb…	Du et al., 2024
Populus alba var. pyramidalis	stems	scRNA-seq, 10x Chromium Single Cell 3′ platform (10 x Genomics), Illumina HiSeq™ 2000	reads from wood and bark tissues separately analyzed; 3626 bark and 3170 wood cells, with median numbers of 2512 and 3330 expressed genes per cell for bark and wood tissues; transcripts of 27,297 (in bark cells) and 26,653 (for wood cells) genes detected; 2,000 genes with highest expression variation; 20 clusters obtained; 6,170 genes specifically expressed in one or two clusters	Chen et al., 2021
Populus alba Populus glandulosa	stem internodes	Visium Tissue Optimization Slides, Visium Spatial Gene Expression Slides (10 x Genomics) plus bulk RNA-seq	ongitudinal sections of poplar stem tissues from six developmental stages, namely, the SA and IN1, IN2, IN3, IN5, and IN7 stem internodes, were used for the spatial transcriptome analysis; spatial transcripts of 30,508 genes detected from 2,066 spots in N1-1, while bulk RNA-seq revealed 30,017 genes from N2-1; similarly, spatial transcripts of 30,296 genes were detected from 2,345 spots in N2-1, …	Du et al., 2023
Populus euramericana cv. ‘Nanlin895'	bark and wood from internodes	scRNA-seq, 10 x Chromium Single Cell 30 Platform (10x Genomics), sequencing on Illumina NovaSeq 6000	7,416 primary growth tissue cells and 11,769 secondary growth tissue cells, which showed expression of about 27,000 and 29,317 genes, respectively; 12 cell clusters for each cell type; spatial transcriptome sequencing: after filtration, 2,406 spots, with a median of 1,962 genes sequenced for each spot, covering transcription of 23,886 genes; spots divided into 6 clusters	Li et al., 2023
Populus alba x Populus glandulosa	surface of debarked bark	RNA-seq: Illumina Solexa; ChIP-seq: sequencing on Illumina HiSeq™ 2000	2,013 U and 1,487 D in GRF15-overexpressing plants; ChIP-seq: total of 18,261 enriched peaks belonging to 13,660 genes detected; 1,241 overlapping genes between RNA-seq and ChIP-seq data	Zhou et al., 2024
Citrus macrophylla	stem barks	Illumina NovaSeq6000	3 variants: trees infected with CTVDp13 vs. not infected trees: 17 DEGs (15 U, 2 D), full-length CTV vs. not infected trees: 1,405 DEGs (1,303 U, 102 D), aCTVDp33 vs. not infected trees: 3,081 DEGs (2,034 U, 1,047 D)	Khalilzadeh et al., 2022
Arabidopsis thaliana	root meristem cells (protoplasted)	scRNA-seq: Smart-seq	single-cell trnscriptomes related to19 cell stages of protophloem development; seven phases of protophloem differentiation till enucleation (on the whole lasting for 79 h); 758 protophloem sieve element lineage cells into a pseudotemporal order for transcriptome analysis; 4 transcriptomic domains separated by the 3 transition zones and no gradual alterations; in total, 7 phases of protophloem dif…	Roszak et al., 2021
Boehmeria nivea	stem phloem and xylem	Illumina HiSeq™ 2000	33,000,000 (phloem) and 33,400,000 (xylem) reads; in total, 57,000,000 clean, high-quality reads obtained; 162,330 contigs (100,207 for phloem and 62,123 for xylem) assembled; 87,144 unigenes (50,434 for phloem and 36,710 for xylem); variant differences: phloem vs xylem: 10,870 U DEGs; xylem vs phloem: 4,440 U DEGs	Chen et al., 2014
References
Berkowitz, O., Xu, Y., Liew, L. C., Wang, Y., Zhu, Y., Hurgobin, B., et al. (2021). RNA‐seq analysis of laser microdissected Arabidopsis thaliana leaf epidermis, mesophyll and vasculature defines tissue‐specific transcriptional responses to multiple stress treatments. Plant J. 107, 938–955. doi: 10.1111/tpj.15314
Betts, N. S., Berkowitz, O., Liu, R., Collins, H. M., Skadhauge, B., Dockter, C., et al. (2017). Isolation of tissues and preservation of RNA from intact, germinated barley grain. Plant J. 91, 754–765. doi: 10.1111/tpj.13600
Breeze, E., Harrison, E., McHattie, S., Hughes, L., Hickman, R., Hill, C., et al. (2011). High-resolution temporal profiling of transcripts during Arabidopsis leaf senescence reveals a distinct chronology of processes and regulation. Plant Cell 23, 873–894. doi: 10.1105/tpc.111.083345
Castañón-Suárez, C. A., Arrizubieta, M., Castelán-Muñoz, N., Sánchez-Rodríguez, D. B., Caballero-Cordero, C., Zluhan-Martínez, E., et al. (2024). The MADS-box genes SOC1 and AGL24 antagonize XAL2 functions in Arabidopsis thaliana root development. Front. Plant Sci. 15, 1331269. doi: 10.3389/fpls.2024.1331269
Chrobok, D., Law, S. R., Brouwer, B., Lindén, P., Ziolkowska, A., Liebsch, D., et al. (2016). Dissecting the metabolic role of mitochondria during developmental leaf senescence. Plant Physiol. 172, 2132–2153. doi: 10.1104/pp.16.01463
Chen, J., Liu, F., Tang, Y., Yuan, Y., and Guo, Q. (2014). Transcriptome sequencing and profiling of expressed genes in phloem and xylem of ramie (Boehmeria nivea L. Gaud). PLoS ONE 9, e110623. doi: 10.1371/journal.pone.0110623
Chen, Y., Tong, S., Jiang, Y., Ai, F., Feng, Y., Zhang, J., et al. (2021). Transcriptional landscape of highly lignified poplar stems at single-cell resolution. Genome Biol. 22, 319. doi: 10.1186/s13059-021-02537-2
Choudhri, P., Rani, M., Sangwan, R. S., Kumar, R., Kumar, A., and Chhokar, V. (2018). De novo sequencing, assembly and characterisation of Aloe vera transcriptome and analysis of expression profiles of genes related to saponin and anthraquinone metabolism. BMC Genomics 19, 427. doi: 10.1186/s12864-018-4819-2
Danaeipour, Z., Garoosi, G., Tohidfar, M., Bakhtiarizadeh, M. R., and Mirjalili, M. H. (2023). Comprehensive RNA-Seq-based study and metabolite profiling to identify genes involved in podophyllotoxin biosynthesis in Linum album Kotschy ex Boiss. (Linaceae). Sci. Rep. 13, 9219. doi: 10.1038/s41598-023-36102-7
Denyer, T., Ma, X., Klesen, S., Scacchi, E., Nieselt, K., and Timmermans, M. C. P. (2019). Spatiotemporal developmental trajectories in the Arabidopsis root revealed using high-throughput single-cell RNA sequencing. Dev. Cell 48, 840-852.e5. doi: 10.1016/j.devcel.2019.02.022
Du, J., Wang, Y., Chen, W., Xu, M., Zhou, R., Shou, H., et al. (2023). High-resolution anatomical and spatial transcriptome analyses reveal two types of meristematic cell pools within the secondary vascular tissue of poplar stem. Mol. Plant 16, 809–828. doi: 10.1016/j.molp.2023.03.005
Du, K., Xu, Y., Wang, N., Qin, L., and Tao, J. (2024). Transcriptomic remodeling occurs during cambium activation and xylem cell development in Taxodium ascendens. Curr. Issues Mol. Biol. 46, 11927–11941. doi: 10.3390/cimb46110708
Efroni, I., Mello, A., Nawy, T., Ip, P.-L., Rahni, R., DelRose, N., et al. (2016). Root regeneration triggers an embryo-like sequence guided by hormonal interactions. Cell 165, 1721–1733. doi: 10.1016/j.cell.2016.04.046
Guo, X., Wang, Y., Zhao, C., Tan, C., Yan, W., Xiang, S., et al. (2025). An Arabidopsis single-nucleus atlas decodes leaf senescence and nutrient allocation. Cell 188, 2856-2871.e16. doi: 10.1016/j.cell.2025.03.024
Han, X., Wang, J., Wang, G., Dong, F., Nie, P., and Xue, X. (2023). Transcriptome and metabolome analysis of flavonol synthesis in apricot fruits. Front. Plant Sci. 14, 1187551. doi: 10.3389/fpls.2023.1187551
Hixson, K. K., Meng, Q., Moinuddin, S. G. A., Kwon, M., Costa, M. A., Cort, J. R., et al. (2024). RNA-seq and metabolomic analyses of beneficial plant phenol biochemical pathways in red alder. Front. Plant Sci. 15, 1349635. doi: 10.3389/fpls.2024.1349635
Huang, Q., Huang, X., Deng, J., Liu, H., Liu, Y., Yu, K., et al. (2016). Differential gene expression between leaf and rhizome in Atractylodes lancea: a comparative transcriptome analysis. Front. Plant Sci. 7. doi: 10.3389/fpls.2016.00348
Jia, Y., Chen, C., Gong, F., Jin, W., Zhang, H., Qu, S., et al. (2022). An Aux/IAA family member, RhIAA14, involved in ethylene-inhibited petal expansion in rose (Rosa hybrida). Genes 13, 1041. doi: 10.3390/genes13061041
Jiao, Y., Hu, Q., Zhu, Y., Zhu, L., Ma, T., Zeng, H., et al. (2019). Comparative transcriptomic analysis of the flower induction and development of the Lei bamboo (Phyllostachys violascens). BMC Bioinformatics 20, 687. doi: 10.1186/s12859-019-3261-z
Ju, Z., Liang, L., Zheng, Y., Shi, H., Zhao, W., Sun, W., et al. (2024). Full-length transcriptome sequencing and rna-seq analysis offer insights into terpenoid biosynthesis in Blumea balsamifera (L.) DC. Genes 15, 285. doi: 10.3390/genes15030285
Kalmankar, N. V., Venkatesan, R., Balaram, P., and Sowdhamini, R. (2020). Transcriptomic profiling of the medicinal plant Clitoria ternatea: identification of potential genes in cyclotide biosynthesis. Sci. Rep. 10, 12658. doi: 10.1038/s41598-020-69452-7
Kao, P., Schon, M. A., Mosiolek, M., Enugutti, B., and Nodine, M. D. (2021). Gene expression variation in Arabidopsis embryos at single-nucleus resolution. Development 148, dev199589. doi: 10.1242/dev.199589
Khalilzadeh, M., Weber, K. C., Dutt, M., El-Mohtar, C. A., and Levy, A. (2022). Comparative transcriptome analysis of Citrus macrophylla tree infected with Citrus tristeza virus stem pitting mutants provides new insight into the role of phloem regeneration in stem pitting disease. Front. Plant Sci. 13, 987831. doi: 10.3389/fpls.2022.987831
Le, B. H., Cheng, C., Bui, A. Q., Wagmaister, J. A., Henry, K. F., Pelletier, J., et al. (2010). Global analysis of gene activity during Arabidopsis seed development and identification of seed-specific transcription factors. Proc. Natl. Acad. Sci. U.S.A. 107, 8063–8070. doi: 10.1073/pnas.1003530107
Lee, K., Leister, D., and Kleine, T. (2021). Arabidopsis mitochondrial transcription termination factor mTERF2 promotes splicing of group IIB introns. Cells 10, 315. doi: 10.3390/cells10020315
Lee, T. A., Nobori, T., Illouz-Eliaz, N., Xu, J., Jow, B., Nery, J. R., et al. (2023). A single-nucleus atlas of seed-to-seed development in Arabidopsis. bioRxiv, doi: 10.1101/2023.03.23.533992
Liew, L. C., You, Y., Auroux, L., Oliva, M., Peirats-Llobet, M., Ng, S., et al. (2024). Establishment of single-cell transcriptional states during seed germination. Nat. Plants 10, 1418–1434. doi: 10.1038/s41477-024-01771-3
Li, H., Yuan, J., Wu, M., Han, Z., Li, L., Jiang, H., et al. (2018). Transcriptome and DNA methylome reveal insights into yield heterosis in the curds of broccoli (Brassica oleracea L var. italic). BMC Plant Biol. 18, 168. doi: 10.1186/s12870-018-1384-4
Li, P., Ponnala, L., Gandotra, N., Wang, L., Si, Y., Tausta, S. L., et al. (2010). The developmental dynamics of the maize leaf transcriptome. Nat. Genet. 42, 1060–1067. doi: 10.1038/ng.703
Li, R., Wang, Z., Wang, J.-W., and Li, L. (2023). Combining single-cell RNA sequencing with spatial transcriptome analysis reveals dynamic molecular maps of cambium differentiation in the primary and secondary growth of trees. Plant Commun. 4, 100665. doi: 10.1016/j.xplc.2023.100665
Li, Y., Zhao, Z., Hu, J., Lei, T., Chen, Q., Li, J., et al. (2024). MeJA-induced hairy roots in Plumbago auriculata L. by RNA-seq profiling and key synthase provided new insights into the sustainable production of plumbagin and saponins. Front. Plant Sci. 15, 1411963. doi: 10.3389/fpls.2024.1411963
Liao, W., Mei, Z., Miao, L., Liu, P., and Gao, R. (2020). Comparative transcriptome analysis of root, stem, and leaf tissues of Entada phaseoloides reveals potential genes involved in triterpenoid saponin biosynthesis. BMC Genomics 21, 639. doi: 10.1186/s12864-020-07056-1
Lin, T., Lashbrook, C. C., Cho, S. K., Butler, N. M., Sharma, P., Muppirala, U., et al. (2015). Transcriptional analysis of phloem-associated cells of potato. BMC Genomics 16, 665. doi: 10.1186/s12864-015-1844-2
Liu, G., Wu, Z., Luo, J., Wang, C., Shang, X., and Zhang, G. (2023). Genes expression profiles in vascular cambium of Eucalyptus urophylla × Eucalyptus grandis at different ages. BMC Plant Biol. 23, 500. doi: 10.1186/s12870-023-04500-8
Liu, H., Hu, D., Du, P., Wang, L., Liang, X., Li, H., et al. (2021c). Single‐cell RNA‐seq describes the transcriptome landscape and identifies critical transcription factors in the leaf blade of the allotetraploid peanut ( Arachis hypogaea L.). Plant Biotechnol. J. 19, 2261–2276. doi: 10.1111/pbi.13656
Liu, K., Feng, S., Pan, Y., Zhong, J., Chen, Y., Yuan, C., et al. (2016). Transcriptome analysis and identification of genes associated with floral transition and flower development in sugar apple (Annona squamosa L.). Front. Plant Sci. 7, 1695. doi: 10.3389/fpls.2016.01695
Liu, L., Yin, M., Lin, G., Wang, Q., Zhou, P., Dai, S., et al. (2021a). Integrating RNA-seq with functional expression to analyze the regulation and characterization of genes involved in monoterpenoid biosynthesis in Nepeta tenuifolia Briq. Plant Physiol. Biochem. 167, 31–41. doi: 10.1016/j.plaphy.2021.07.026
Liu, R., Lu, J., Xing, J., Du, M., Wang, M., Zhang, L., et al. (2021b). Transcriptome and metabolome analyses revealing the potential mechanism of seed germination in Polygonatum cyrtonema. Sci. Rep. 11, 12161. doi: 10.1038/s41598-021-91598-1
Lu, L., Liu, P., Yang, Y., Zhang, Y., Wang, C., Feng, J., et al. (2020). Transcriptome analysis of Curcuma wenyujin from Haikou and Wenzhou, and a comparison of the main constituents and related genes of Rhizoma Curcumae. PLoS ONE 15, e0242776. doi: 10.1371/journal.pone.0242776
Ma, K., Luo, X., Han, L., Zhao, Y., Mamat, A., Li, N., et al. (2021). Transcriptome profiling based on Illumina- and SMRT-based RNA-seq reveals circadian regulation of key pathways in flower bud development in walnut. PLoS ONE 16, e0260017. doi: 10.1371/journal.pone.0260017 Ma, X., Tang, K., Tang, Z., Dong, A., Meng, Y., and Wang, P. (2021b). Organ-specific, integrated omics data-based study on t…
Ma, X., Tang, K., Tang, Z., Dong, A., Xiao, H., Meng, Y., et al. (2022). An organ‐specific transcriptomic atlas of the medicinal plant Bletilla striata : Protein‐coding genes, microRNAs, and regulatory networks. Plant Genome 15, e20210. doi: 10.1002/tpg2.20210
Mason, P. J., Hoang, N. V., Botha, F. C., Furtado, A., Marquardt, A., and Henry, R. J. (2022). Comparison of the root, leaf and internode transcriptomes in sugarcane (Saccharum spp. hybrids). Curr. Res. Biotech. 4, 167–178. doi: 10.1016/j.crbiot.2022.02.005
Meng, Y., Yu, D., Xue, J., Lu, J., Feng, S., Shen, C., et al. (2016). A transcriptome-wide, organ-specific regulatory map of Dendrobium officinale, an important traditional Chinese orchid herb. Sci. Rep. 6, 18864. doi: 10.1038/srep18864
Mishima, K., Fujiwara, T., Iki, T., Kuroda, K., Yamashita, K., Tamura, M., et al. (2014). Transcriptome sequencing and profiling of expressed genes in cambial zone and differentiating xylem of Japanese cedar (Cryptomeria japonica). BMC Genomics 15, 5920. doi: 10.1186/1471-2164-15-219
Narsai, R., Gouil, Q., Secco, D., Srivastava, A., Karpievitch, Y. V., Liew, L. C., et al. (2017). Extensive transcriptomic and epigenomic remodelling occurs during Arabidopsis thaliana germination. Genome Biol. 18, 172. doi: 10.1186/s13059-017-1302-3
Ni, Y., Chen, H., Liu, D., Zeng, L., Chen, P., and Liu, C. (2021). Discovery of genes involved in anthocyanin biosynthesis from the rind and pith of three sugarcane varieties using integrated metabolic profiling and RNA-seq analysis. BMC Plant Biol. 21, 214. doi: 10.1186/s12870-021-02986-8
Paul, P., Dhatt, B. K., Miller, M., Folsom, J. J., Wang, Z., Krassovskaya, I., et al. (2020). MADS78 and MADS79 are essential regulators of early seed development in rice. Plant Physiol. 182, 933–948. doi: 10.1104/pp.19.00917
Peirats-Llobet, M., Yi, C., Liew, L. C., Berkowitz, O., Narsai, R., Lewsey, M. G., et al. (2023). Spatially resolved transcriptomic analysis of the germinating barley grain. Nucl. Acid Res. 51, 7798–7819. doi: 10.1093/nar/gkad521
Picard, C. L., Povilus, R. A., Williams, B. P., and Gehring, M. (2021). Transcriptional and imprinting complexity in Arabidopsis seeds at single-nucleus resolution. Nat. Plants 7, 730–738. doi: 10.1038/s41477-021-00922-0
Prudencio, Á. S., Hoeberichts, F. A., Dicenta, F., Martínez-Gómez, P., and Sánchez-Pérez, R. (2021). Identification of early and late flowering time candidate genes in endodormant and ecodormant almond flower buds. Tree Physiol. 41, 589–605. doi: 10.1093/treephys/tpaa151
Qiao, Y., Wu, L., Yang, S., Wang, Q., Gu, H., Wei, L., et al. (2023). Metabolomic and transcriptomic analyses provide insights into variations in flavonoids contents between two Artemisia cultivars. BMC Plant Biol. 23, 288. doi: 10.1186/s12870-023-04295-8
Rao, K., Liu, S., Tang, X., Jia, G., Yang, S., Ren, C., et al. (2025). Integrative analysis of metabolite and transcriptome reveals the biosynthetic pathway and candidate genes for iridoid glycoside biosynthesis in Neopicrorhiza scrophulariiflora (Pennell) D.Y.Hong. Front. Plant Sci. 16, 1527477. doi: 10.3389/fpls.2025.1527477
Roberts, W. R., and Roalson, E. H. (2017). Comparative transcriptome analyses of flower development in four species of Achimenes (Gesneriaceae). BMC Genomics 18, 240. doi: 10.1186/s12864-017-3623-8
Roszak, P., Heo, J., Blob, B., Toyokura, K., Sugiyama, Y., De Luis Balaguer, M. A., et al. (2021). Cell-by-cell dissection of phloem development links a maturation gradient to cell specialization. Science 374, eaba5531. doi: 10.1126/science.aba5531
Roy, N. S., Kim, J.-A., Choi, A.-Y., Ban, Y.-W., Park, N.-I., Park, K.-C., et al. (2018). RNA-Seq de novo assembly and differential transcriptome analysis of Korean medicinal herb Cirsium japonicum var. spinossimum. Genomics Inform. 16, e34. doi: 10.5808/GI.2018.16.4.e34
Sánchez-Cabrera, M., Jiménez-López, F. J., Narbona, E., Arista, M., Ortiz, P. L., Romero-Campero, F. J., et al. (2021). Changes at a critical branchpoint in the anthocyanin biosynthetic pathway underlie the blue to orange flower color transition in Lysimachia arvensis. Front. Plant Sci. 12, 633979. doi: 10.3389/fpls.2021.633979
Segura, M., García, A., Benítez, Á., Martínez, C., and Jamilena, M. (2023). Comparative RNA-Seq analysis between monoecious and androecious plants reveals regulatory mechanisms controlling female flowering in Cucurbita pepo. Int. J. Mol. Sci. 24, 17195. doi: 10.3390/ijms242417195
Shen, C., Guo, H., Chen, H., Shi, Y., Meng, Y., Lu, J., et al. (2017). Identification and analysis of genes associated with the synthesis of bioactive constituents in Dendrobium officinale using RNA-Seq. Sci. Rep. 7, 187. doi: 10.1038/s41598-017-00292-8
Sheng, Y., Gao, H., Yu, C., Huang, G., Wang, K., Wang, K., et al. (2025). The developmental transcriptome dynamics of current-year shoot utilized as scion in Camellia chekiangoleosa. BMC Plant Biol. 25, 712. doi: 10.1186/s12870-025-06715-3
Shi, Z., Han, X., Wang, G., Qiu, J., Zhou, L., Chen, S., et al. (2022). Transcriptome analysis reveals chrysanthemum flower discoloration under high-temperature stress. Front. Plant Sci. 13, 1003635. doi: 10.3389/fpls.2022.1003635
Shulse, C. N., Cole, B. J., Ciobanu, D., Lin, J., Yoshinaga, Y., Gouran, M., et al. (2019). High-throughput single-cell transcriptome profiling of plant cell types. Cell Rep. 27, 2241-2247.e4. doi: 10.1016/j.celrep.2019.04.054
Singh, P., Singh, G., Bhandawat, A., Singh, G., Parmar, R., Seth, R., et al. (2017). Spatial transcriptome analysis provides insights of key gene(s) involved in steroidal saponin biosynthesis in medicinally important herb Trillium govanianum. Sci. Rep. 7, 45295. doi: 10.1038/srep45295
Somaletha Chandran, K., Humphries, J., Goodger, J. Q. D., and Woodrow, I. E. (2022). Molecular characterisation of flavanone O-methylation in Eucalyptus. Int. J. Mol. Sci. 23, 3190. doi: 10.3390/ijms23063190
Tasaki, K., Watanabe, A., Nemoto, K., Takahashi, S., Goto, F., Sasaki, N., et al. (2022). Identification of candidate genes responsible for flower colour intensity in Gentiana triflora. Front. Plant Sci. 13, 906879. doi: 10.3389/fpls.2022.906879
Tenorio Berrío, R., Verstaen, K., Vandamme, N., Pevernagie, J., Achon, I., Van Duyse, J., et al. (2022). Single-cell transcriptomics sheds light on the identity and metabolism of developing leaf cells. Plant Physiol. 188, 898–918. doi: 10.1093/plphys/kiab489
Wang, C., Peng, D., Zhu, J., Zhao, D., Shi, Y., Zhang, S., et al. (2019). Transcriptome analysis of Polygonatum cyrtonema Hua: identification of genes involved in polysaccharide biosynthesis. Plant Methods 15, 65. doi: 10.1186/s13007-019-0441-9
Wang, Y., Huan, Q., Li, K., and Qian, W. (2021). Single-cell transcriptome atlas of the leaf and root of rice seedlings. J. Genet. Genom. 48, 881–898. doi: 10.1016/j.jgg.2021.06.001
Wang, Y., Tian, C., Na, Q., Zhu, C., Cao, H., Zhang, M., et al. (2024a). The role of SlCHRC in carotenoid biosynthesis and plastid development in tomato fruit. Int. J. Biol. Macromol. 281, 136354. doi: 10.1016/j.ijbiomac.2024.136354
Wang, Y., Luo, Y., Guo, X., Li, Y., Yan, J., Shao, W., et al. (2024b). A spatial transcriptome map of the developing maize ear. Nat. Plants 10, 815–827. doi: 10.1038/s41477-024-01683-2
Xanthopoulou, A., Montero-Pau, J., Picó, B., Boumpas, P., Tsaliki, E., Paris, H. S., et al. (2021). A comprehensive RNA-Seq-based gene expression atlas of the summer squash (Cucurbita pepo) provides insights into fruit morphology and ripening mechanisms. BMC Genomics 22, 341. doi: 10.1186/s12864-021-07683-2
Yan, J., Qian, L., Zhu, W., Qiu, J., Lu, Q., Wang, X., et al. (2020). Integrated analysis of the transcriptome and metabolome of purple and green leaves of Tetrastigma hemsleyanum reveals gene expression patterns involved in anthocyanin biosynthesis. PLoS ONE 15, e0230154. doi: 10.1371/journal.pone.0230154
Yang, H., Wang, Y., Tian, Y., Teng, X., Lv, Z., Lei, J., et al. (2023). Rice FLOURY ENDOSPERM22, encoding a pentatricopeptide repeat protein, is involved in both mitochondrial RNA splicing and editing and is crucial for endosperm development. J. Int. Plant Biol. 65, 755–771. doi: 10.1111/jipb.13402
Yao, J., Chu, Q., Guo, X., Shao, W., Shang, N., Luo, K., et al. (2024). Spatiotemporal transcriptomic landscape of rice embryonic cells during seed germination. Dev. Cell 59, 2320-2332.e5. doi: 10.1016/j.devcel.2024.05.016
Yoshida, A., Taoka, K., Hosaka, A., Tanaka, K., Kobayashi, H., Muranaka, T., et al. (2021). Characterization of frond and flower development and identification of FT and FD genes from duckweed Lemna aequinoctialis Nd. Front. Plant Sci. 12, 697206. doi: 10.3389/fpls.2021.697206
Yu, B., Pan, Y., Liu, Y., Chen, Q., Guo, X., and Tang, Z. (2021). A comprehensive analysis of transcriptome and phenolic compound profiles suggests the role of flavonoids in cotyledon greening in Catharanthus roseus seedling. Plant Physiol. Biochem. 167, 185–197. doi: 10.1016/j.plaphy.2021.07.028
Yuan, Y., Zhang, J., Kallman, J., Liu, X., Meng, M., and Lin, J. (2019). Polysaccharide biosynthetic pathway profiling and putative gene mining of Dendrobium moniliforme using RNA-Seq in different tissues. BMC Plant Biol. 19, 521. doi: 10.1186/s12870-019-2138-7
Zhang, J., Tang, Y., Pu, X., Qiu, X., Wang, J., Li, T., et al. (2022). Genetic and transcriptomic dissection of an artificially induced paired spikelets mutant of wheat (Triticum aestivum L.). Theor. Appl. Genet. 135, 2543–2554. doi: 10.1007/s00122-022-04137-5
Zhao, Y., Xu, W., Zhang, Y., Sun, S., Wang, L., Zhong, S., et al. (2021). PPR647 protein is required for chloroplast RNA editing, splicing and chloroplast development in maize. Int. J. Mol. Sci. 22, 11162. doi: 10.3390/ijms222011162
Zheng, L., Zhou, C., Li, T., Yuan, Z., Zhou, H., Tamada, Y., et al. (2021). Global transcriptome analysis reveals dynamic gene expression profiling and provides insights into biosynthesis of resveratrol and anthraquinones in a medicinal plant Polygonum cuspidatum. Ind. Crops Prod. 171, 113919. doi: 10.1016/j.indcrop.2021.113919
Zhong, X., Chen, D., Cui, J., Li, H., Huang, Y., and Kang, J. (2021). Comparative analysis of the complete mitochondrial genome sequences and anther development cytology between maintainer and Ogura-type cytoplasm male-sterile cabbage (B. oleracea Var. capitata). BMC Genomics 22, 646. doi: 10.1186/s12864-021-07963-x
Zhou, H., Song, X., and Lu, M.-Z. (2024). Growth-regulating factor 15-mediated vascular cambium differentiation positively regulates wood formation in hybrid poplar (Populus alba × P. glandulosa). Front. Plant Sci. 15, 1343312. doi: 10.3389/fpls.2024.1343312
Zhou, P., Pu, T., Gui, C., Zhang, X., and Gong, L. (2020). Transcriptome analysis reveals biosynthesis of important bioactive constituents and mechanism of stem formation of Dendrobium huoshanense. Sci. Rep. 10, 2857. doi: 10.1038/s41598-020-59737-2
