# Supplementary material for: Diversity of organ-specific plant transcriptomes
Source: Acta Biochim Pol. 2025 Jul 16;72:14609. doi: 10.3389/abp.2025.14609 (PMC12307246; doi:10.3389/abp.2025.14609)
Supplement: Supplementary file 2 [file Table1.xlsx]

## Sheet: Sheet1
Supplementary Table 1. Comparison of the selected, differently sized plant nuclear and organellar (plastid, mitochondrial) genomes. 1, submitted GenBank assembly; 2, partial assembly. Nuclear genome data were retrieved from the NCBI Genome page (https://www.ncbi.nlm.nih.gov/datasets/genome/). Additional reference data for organellar genomes were also provided. Unavailable or not relevant data wer…
Species	Chromosome number (n)	Nuclear genome size (Gbp)	Number of scaffolds	Number of contigs	Nuclear genome reference1	Nuclear genome sequence records 1	Scaffold number	Contig number	Mitogenome size (bp)	Mitogenome sequence records	Plastome size (bp)	Plastome sequence records	References
Aegilops longissima	7	5.8	21779	30444	GCA_021605205.1	GCA_021605205.1	21.779	30.444	399.005	KJ078648	136.875	NC_024830.1	Noyszewski et al., 2014
Allium cepa	19	15.9	89854	443023	GCA_905187595.1	GCA_030765085.1	2.099	3.013	316.363	NC_030100	153.538	NC_024813.1
Aloe vera	7	16.04	32389								152.875	NC_035506.1	Jaiswal et al., 2021
Arabidopsis thaliana	5	0.1191	5	100	GCA_000001735.2	GCA_000001735.2	5	100	367.808	NC_037304.1	154.478	NC_000932.1
Avena longiglumis	7	3.8	22	2476	GCA_916181665.1	GCA_030063025.1	7	1.974	548.445	NC_072961.1	135.728	NC_044169.1	Kamal et al., 2022
Beta vulgaris	9	0.5688	18	3098	GCA_026745355.1	GCA_026745355.1	18	3.098	368.801	BA000009	149.724	ON641300
Betula pendula	14	0.4352	5642	27580	GCA_900184695.1	GCA_900184695.1	5.642	27.58	581.505	LT855379	161.148	LT855378.1	Plant Crib. Betula, 1998
Brassica oleracea	9	0.4886	32885	83955	GCA_000695525.1	GCA_000695525.1	32.885	83.955	360.271	NC_016118.1	153.364	NC_041167.1
Brassica rapa	10	0.3528	1099	1507	GCA_000309985.3	GCA_000309985.3	1.099	1.507	219.736	NC_049892.1	153.494	MT726210.1	Zhang et al., 2018; Agrawal et al., 2020
Cannabis sativa	10	0.7703	220	1051	GCA_900626175.2	GCA_029168945.1	17	70	415.602	NC_029855.1	153.854	NC_027223.1
Capsicum chinense	12	3.1	7136	361251	GCA_026120095.1	GCA_026120095.1	7.136	361.251	497.705	CM047568	156.807	NC_030543.1	De Souza Macedo et al., 2017
Ceratopteris richardii	39	7.5	10772	10776	GCA_020310875.1	GCA_020310875.1	10.772	10.776			148.444	KM052729	Wilcox, Ch. Genome Spotlight: C-Fern (Ceratopteris richardii), 2022
Cicer arietinum	8	0.5308	7544	39.023	GCA_000331145.1	GCA_000331145.1	7.544	39.023	125.319	NC_011163.1	125.319	NC_011163.1
Citrullus lanatus	11	0.3613	13	42	GCA_029034555.1	GCA_029034555.1	13	42	379.236	NC_014043.1	156.906	NC_032008.1
Coffea arabica	22	1.1	2832	3522	GCF_003713225.1	GCA_003713225.1	2.832	3.522	867.678	OL789880	155.277	MK353212
Cryptomeria japonica	11	9.0		2741	GCA_027924625.1	GCA_030272615.1	2.698	5.729			131.81	NC_010548.1	Hasegawa et al., 2018
Cucumis melo	12	0.4383	1309	1548	GCA_025177605.1	GCA_025177605.1	1.309	1.548	2,428,112	JF412792.1	156.017	JF412791.1	Rodríguez-Moreno et al., 2011; Garcia-Mas et al., 2012; Hui et al., 2020
Cucurbita pepo	20	0.2605				GCA_002806865.2	25,364	31,951	982.833	NC_014050.1	157.343	NC_038229.1
Genlisea aurea	23	0.0434	10684	10762	GCA_000441915.1	GCA_000441915.1	10.684	10.762			140.01	NC_037078.1	Fleischmann et al., 2014; Silva et al., 2018
Ipomoea batatas	15	0.837	28461	180720	GCA_002525835.2	GCA_002525835.2	28.461	180.72	257.88	NC_068714.1	161.303	NC_026703.1
Jasminum sambac	13	0.5055	13	13	GCA_018223645.12	GCA_018223645.1 2	13	13	508.93	NC_069589.1	163.186	NC_034694.1
Marchantia paleacea	9	0.2508	19071	21771	GCA_014180765.1	GCA_014180765.2		192	186.609	M68929.1	121.088	LC035012.1	World Flora Online Marchantia paleacea Bertol, 2023
Medicago truncatula	8	0.4296				GCA_003473485.2	40	62	271.618	NC_029641.1	124.033	NC_003119.8
Nicotiana tabacum	24	3.7	351737	478137	GCA_000715135.1	GCA_000715135.1	351.737	478.137	430.597	NC_006581.1	155.943	NC_001879.2	Kenton et al., 1993
Nymphaea colorata	14	0.4081	784	1407	GCA_008831285.2	GCA_008831285.2	784	1.407	617.195	KY889142	159.842	MT107631
Oryza sativa Japonica group	12	0.3738	55	302	GCA_001433935.1	GCA_001433935.1	55	302	457.38	NC_066488.1	134.536	KT289404.1	Wang and Gao, 2016
Paris japonica	20	150.0									155.957	NC_044637.1	Yang et al., 2019
Pinus taeda	13	22.1				GCA_000404065.3	1,760,464	2,724,159	1,191,054	NC_039746.1	121.53	NC_021440.1	Zimin et al., 2017
Quercus robur	12	0.7892	95	214	GCA_932294415.1	GCA_932294415.1	95	214	390.906	OW028777.1	161.172	MN562095	Oak Genome Sequencing. Sequencing of the oak genome and identification of genes that matter for forest tree adaptation, 2023
													Silva et al., 2020
Selaginella moellendorffii	10	0.2123	757	5152	GCA_000143415.2	GCA_000143415.2	757	5.152	143.606	JF338144	143.775	HM173080	Little et al., 2007
Silene conica	10	0.8752	162	1568	GCA_029255685.1	GCA_029255685.2	162	1.517	11,318,000	JF750490.1 - JF750629.1 (multiple circles)	147.208	NC_016729.1	Sloan et al., 2012a; Sloan et al., 2012b
Sinapis alba	12	0.4497	12410	30825	GCA_012274485.2	GCA_012274485.2	12.41	30.825	208		153.76	NC_045948.1	Palmer and Herbo, 1987; Yang et al., 2023
Solanum lycopersicum	12	0.8274	3064	22524	GCA_000188115.4	GCA_000188115.4	3.064	22.524	446.257	NC_035963.1	155.461	AC_000188.1	Banks, 1984
Solanum tuberosum	12	0.7058	14853	60068	GCA_000226075.1	GCA_000226075.1	14.853	60.068	49,171 - 297,014	MF989953.1 - MF989957.1 (five circles)	155.296	NC_008096.2	Cho et al., 2017
Sorghum bicolor	10	0.7087	867	4773	GCF_000003195.3	GCA_000003195.3	867	4.773	468.628	DQ984518.1	141.409	LN869227.1
Spirodela polyrhiza	20	0.1404	143	196	GCA_024713555.1	GCA_024713555.1	143	196	228.493	JQ804980.1	195.044	KT713392.1
Tanacetum coccineum	9	9.5	2836647	3180882	GCA_026074375.1	GCA_026074375.1	2,836,647	3,180,882			150.143	NC_047308.1	Olanj et al., 2015
Trillium govanianum	10	67.125									157.379	NC_044638.1	Singh et al., 2017
Triticum aestivum	21	14.6	91588	306348	GCF_018294505.1	GCA_018294505.1	91588	306.348	452.526	NC_036024.1	135.886	NC_002762.1	Obenland and Riechers, 2020
Utricularia reniformis	20	0.3045	1825	5482	GCA_009725065.1	GCA_009725065.1	1.825	5.482	857.234	KY774314	139.725	KT336489	Silva et al., 2019
Vigna radiata	11	0.4696	2497	23499	GCF_000741045.1	GCA_000741045.2	2.497	23.499	401.262	HM367685.1	151.271	GQ893027.1	Tangphatsornruang et al., 2010; Alverson et al., 2011
Vitis vinifera	19	0.4853	2059	14632	GCA_000003745.2	GCA_000003745.2	2.065	14.655	773.279	NC_012119	161.067	MZ647489
Zea mays	10	2.2	685	1393	GCF_902167145.1	GCA_902167145.1	685	1.393	569.63	AY506529.1	140.384	NC_001666.2	Clifton et al., 2004
References
Agrawal, N., Gupta, M., Banga, S. S., and Heslop-Harrison, J. (Pat) (2020). Identification of chromosomes and chromosome rearrangements in crop Brassicas and Raphanus sativus: a cytogenetic toolkit using synthesized massive oligonucleotide libraries. Front. Plant Sci. 11, 598039. doi: 10.3389/fpls.2020.598039
Alverson, A. J., Zhuo, S., Rice, D. W., Sloan, D. B., and Palmer, J. D. (2011). The mitochondrial genome of the legume Vigna radiata and the analysis of recombination across short mitochondrial repeats. PLoS ONE 6, e16404. doi: 10.1371/journal.pone.0016404
Banks, P. (1984). A new diploid chromosome number for tomato (Lycopersicon esculentum)? Can. J. Genet. Cytol. 26, 636–639. doi: 10.1139/g84-099
Cho, K.-S., Cho, J.-H., Im, J.-S., Choi, J.-G., Park, Y.-E., Hong, S.-Y., et al. (2017). The complete mitochondrial genome sequences of potato (Solanum tuberosum L., Solanaceae). Mitochondrial DNA Part B 2, 781–782. doi: 10.1080/23802359.2017.1398607
Clifton, S. W., Minx, P., Fauron, C. M.-R., Gibson, M., Allen, J. O., Sun, H., et al. (2004). Sequence and comparative analysis of the maize NB mitochondrial genome. Plant Physiol. 136, 3486–3503. doi: 10.1104/pp.104.044602
De Souza Macedo, V., Garcia Davila, M. A., De Castro, G. R., Garzón Bautista, Y. M., and Caetano, C. M. (2017). Cytogenetic evaluation of chili (Capsicum spp., Solanaceae) genotypes cultivated in Valle del Cauca, Colombia. Acta Agron. 66, 612–617. doi: 10.15446/acag.v66n4.59162
Fleischmann, A., Michael, T. P., Rivadavia, F., Sousa, A., Wang, W., Temsch, E. M., et al. (2014). Evolution of genome size and chromosome number in the carnivorous plant genus Genlisea (Lentibulariaceae), with a new estimate of the minimum genome size in angiosperms. Ann. Bot. 114, 1651–1663. doi: 10.1093/aob/mcu189
Garcia-Mas, J., Benjak, A., Sanseverino, W., Bourgeois, M., Mir, G., González, V. M., et al. (2012). The genome of melon (Cucumis melo L.). Proc. Natl. Acad. Sci. U.S.A. 109, 11872–11877. doi: 10.1073/pnas.1205415109
Hasegawa, Y., Ueno, S., Matsumoto, A., Ujino-Ihara, T., Uchiyama, K., Totsuka, S., et al. (2018). Fine mapping of the male-sterile genes (MS1, MS2, MS3, and MS4) and development of SNP markers for marker-assisted selection in Japanese cedar (Cryptomeria japonica D. Don). PLoS ONE 13, e0206695. doi: 10.1371/journal.pone.0206695
Hui, L., Xu, W., Chen, W., Zhou, Z., Li, J., Ma, T., et al. (2020). Characterization of the complete chloroplast genome of Cucun mismelo L. var. Agrestis Naud. Mitochondrial DNA Part B 5, 2744–2745. doi: 10.1080/23802359.2020.1788431
Jaiswal, S. K., Mahajan, S., Chakraborty, A., Kumar, S., and Sharma, V. K. (2021). The genome sequence of Aloe vera reveals adaptive evolution of drought tolerance mechanisms. iScience 24, 102079. doi: 10.1016/j.isci.2021.102079
Kamal, N., Tsardakas Renhuldt, N., Bentzer, J., Gundlach, H., Haberer, G., Juhász, A., et al. (2022). The mosaic oat genome gives insights into a uniquely healthy cereal crop. Nature 606, 113–119. doi: 10.1038/s41586-022-04732-y
Kenton, A., Parokonny, A. S., Gleba, Y. Y., and Bennett, M. D. (1993). Characterization of the Nicotiana tabacum L. genome by molecular cytogenetics. Mol. Gen. Genet. 240, 159–169. doi: 10.1007/BF00277053
Little, D. P., Moran, R. C., Brenner, E. D., and Stevenson, D. Wm. (2007). Nuclear genome size in Selaginella. Genome 50, 351–356. doi: 10.1139/G06-138
National Library of Medicine/ National Center for Biotechnology Information. NCBI Datasets/Genomes (2024). Available at: https://www.ncbi.nlm.nih.gov/datasets/genome/ [Accessed June 19, 2025].
Noyszewski, A. K., Ghavami, F., Alnemer, L. M., Soltani, A., Gu, Y. Q., Huo, N., et al. (2014). Accelerated evolution of the mitochondrial genome in an alloplasmic line of durum wheat. BMC Genomics 15, 67. doi: 10.1186/1471-2164-15-67
Oak Genome Sequencing. Sequencing of the oak genome and identification of genes that matter for forest tree adaptation (2023). Available at: https://www.oakgenome.fr/index4f22.html?page_id=244 [Accessed June 19, 2025].
Obenland, O. A., and Riechers, D. E. (2020). Identification of chromosomes in Triticum aestivum possessing genes that confer tolerance to the synthetic auxin herbicide halauxifen-methyl. Sci. Rep. 10, 8713. doi: 10.1038/s41598-020-65434-x
Olanj, N., Garnatje, T., Sonboli, A., Vallès, J., and Garcia, S. (2015). The striking and unexpected cytogenetic diversity of genus Tanacetum L. (Asteraceae): a cytometric and fluorescent in situ hybridisation study of Iranian taxa. BMC Plant Biol. 15, 174. doi: 10.1186/s12870-015-0564-8
Palmer, J. D., and Herbo, L. A. (1987). Unicircular structure of the Brassica hirta mitochondrial genome. Curr. Genet. 11, 565–570. doi: 10.1007/BF00384620
Plant Crib. Betula (1998). Available at: https://bsbi.org/wp-content/uploads/dlm_uploads/BETULA.pdf [Accessed June 19, 2025].
Rodríguez-Moreno, L., González, V. M., Benjak, A., Martí, M. C., Puigdomènech, P., Aranda, M. A., et al. (2011). Determination of the melon chloroplast and mitochondrial genome sequences reveals that the largest reported mitochondrial genome in plants contains a significant amount of DNA having a nuclear origin. BMC Genomics 12, 424. doi: 10.1186/1471-2164-12-424
Silva, S. R., Michael, T. P., Meer, E. J., Pinheiro, D. G., Varani, A. M., and Miranda, V. F. O. (2018). Comparative genomic analysis of Genlisea (corkscrew plants—Lentibulariaceae) chloroplast genomes reveals an increasing loss of the ndh genes. PLoS ONE 13, e0190321. doi: 10.1371/journal.pone.0190321
Silva, S. R., Moraes, A. P., Penha, H. A., Julião, M. H. M., Domingues, D. S., Michael, T. P., et al. (2019). The terrestrial carnivorous plant Utricularia reniformis sheds light on environmental and life-form genome plasticity. Int. J. Mol. Sci. 21, 3. doi: 10.3390/ijms21010003
Silva, H. G., Sobral, R. S., Magalhães, A. P., Morais-Cecílio, L., and Costa, M. M. R. (2020). Genome-wide identification of epigenetic regulators in Quercus suber L. Int. J. Mol. Sci. 21, 3783. doi: 10.3390/ijms21113783
Singh, P., Singh, G., Bhandawat, A., Singh, G., Parmar, R., Seth, R., et al. (2017). Spatial transcriptome analysis provides insights of key gene(s) involved in steroidal saponin biosynthesis in medicinally important herb Trillium govanianum. Sci. Rep. 7, 45295. doi: 10.1038/srep45295
Sloan, D. B., Alverson, A. J., Chuckalovcak, J. P., Wu, M., McCauley, D. E., Palmer, J. D., et al. (2012). Rapid evolution of enormous, multichromosomal genomes in flowering plant mitochondria with exceptionally high mutation rates. PLoS Biol. 10, e1001241. doi: 10.1371/journal.pbio.1001241
Sloan, D. B., Keller, S. R., Berardi, A. E., Sanderson, B. J., Karpovich, J. F., and Taylor, D. R. (2012). De novo transcriptome assembly and polymorphism detection in the flowering plant Silene vulgaris (Caryophyllaceae). Mol. Ecol. Res. 12, 333–343. doi: 10.1111/j.1755-0998.2011.03079.x
Tangphatsornruang, S., Sangsrakru, D., Chanprasert, J., Uthaipaisanwong, P., Yoocha, T., Jomchai, N., et al. (2010). The chloroplast genome sequence of mungbean (Vigna radiata) determined by high-throughput pyrosequencing: structural organization and phylogenetic relationships. DNA Res. 17, 11–22. doi: 10.1093/dnares/dsp025
Wang, S., and Gao, L. (2016). Complete chloroplast genome sequence and annotation of the tropical japonica group of Asian cultivated rice (Oryza sativa L.). Genome Announc. 4, e01703-15. doi: 10.1128/genomeA.01703-15
Wilcox, Ch. Genome Spotlight: C-Fern (Ceratopteris richardii) (2022). Available at: https://www.the-scientist.com/genome-spotlight-c-fern-ceratopteris-richardii-70522 [Accessed June 19, 2025].
World Flora Online Marchantia paleacea Bertol (2023). Available at: https://www.worldfloraonline.org/taxon/wfo-0001196532 [Accessed June 19, 2025].
Yang, L., Yang, Z., Liu, C., He, Z., Zhang, Z., Yang, J., et al. (2019). Chloroplast phylogenomic analysis provides insights into the evolution of the largest eukaryotic genome holder, Paris japonica (Melanthiaceae). BMC Plant Biol. 19, 293. doi: 10.1186/s12870-019-1879-7
Yang, T., Cai, B., Jia, Z., Wang, Y., Wang, J., King, G. J., et al. (2023). Sinapis genomes provide insights into whole‐genome triplication and divergence patterns within tribe Brassiceae. Plant J. 113, 246–261. doi: 10.1111/tpj.16043
Zhang, L., Cai, X., Wu, J., Liu, M., Grob, S., Cheng, F., et al. (2018). Improved Brassica rapa reference genome by single-molecule sequencing and chromosome conformation capture technologies. Hortic. Res. 5, 50. doi: 10.1038/s41438-018-0071-9
Zimin, A. V., Stevens, K. A., Crepeau, M. W., Puiu, D., Wegrzyn, J. L., Yorke, J. A., et al. (2017). An improved assembly of the loblolly pine mega-genome using long-read single-molecule sequencing. GigaScience 6. doi: 10.1093/gigascience/giw016
